# Supplementary material for: Machine Learning Models for 3-Month Outcome Prediction Using Radiomics of Intracerebral Hemorrhage and Perihematomal Edema from Admission Head Computed Tomography (CT)
Source: Diagnostics (Basel). 2024 Dec 16;14(24):2827. doi: 10.3390/diagnostics14242827 (PMC11674633; doi:10.3390/diagnostics14242827)
Supplement: Supplementary file 1 [file diagnostics-14-02827-s001.zip]

Archive with 1 entries (1 files):
- diagnostics-3325595-supplementary.pdf
